# Supplementary material for: An ABCA4 loss-of-function mutation causes a canine form of Stargardt disease
Source: PLoS Genet. 2019 Mar 19;15(3):e1007873. doi: 10.1371/journal.pgen.1007873 (PMC6424408; doi:10.1371/journal.pgen.1007873)
Supplement: S1 Table — (XLSX) [file pgen.1007873.s005.xlsx]

## Sheet: S1_Table
S1 Table. Summary of the whole genome sequencing runs 1 and 2.
	Sample	Raw Reads	Trimmed Reads (PE)	Aligned Reads	Genome Coverage
Run 1	Sire	87774533	170220526	167459818	6.89x
	Dam	93481858	180868380	178187113	7.31x
	Offspring 1	90477985	173042946	170123976	6.97x
	Offspring 2	86606183	159116462	155742221	6.36x
	Total	358310559	683248314	671513128	6.88x1
Run 2	Sire	97403683	190631228	190139797	11.45x
	Dam	105820150	207496348	207180231	12.39x
	Offspring 1	97332856	189530524	188970159	11.28x
	Offspring 2	88190346	169699990	168707631	10.04x
	Total	388747035	757358090	754997818	11.29x1
	1 Average coverage across the samples
	PE Paired-end
