# Supplementary material for: An ABCA4 loss-of-function mutation causes a canine form of Stargardt disease
Source: PLoS Genet. 2019 Mar 19;15(3):e1007873. doi: 10.1371/journal.pgen.1007873 (PMC6424408; doi:10.1371/journal.pgen.1007873)
Supplement: S2 Table — Number of exonic variants following autosomal recessive inheritance pattern (AR) in Trio1 and Trio2, each consisting of the parents and one of the two offspring. The total number of exonic variants in the family quartet including all inheritance patterns and the number of AR variants shared between the two trios. The "unique" column represents the number of AR variants, which were shared between the two trios and not found to be homozygous in 23 additional investigated canine genome sequences. (XLSX) [file pgen.1007873.s006.xlsx]

## Sheet: S2_Table
S2 Table. Exonic variants identified in WGS. Number of exonic variants following autosomal recessive inheritance pattern (AR) in Trio1 and Trio2, each consisting of the parents and one of the two offspring. The total number of exonic variants in the family quartet including all inheritance patterns and the number of AR variants shared between the two trios. The "unique" column represents the numb…
		Trio 1	Trio 2	Quartet		Unique
Exonic variant		AR	AR	Total	AR	AR
	Frameshift insertion	17	20	1679	6	2
	Frameshift deletion	30	14	1692	8	1
	Frameshift substitution	-	-	5	-	-
	Stopgain	8	5	355	1	0
	Stoploss	-	-	65	-	-
	Nonframeshift insertion	9	14	689	1	0
	Nonframeshift deletion	10	21	804	5	1
	Nonsynonymous SNV	534	461	22320	117	18
	Synonymous SNV	927	780	25979	204	170
	Unknown	-	-	316	-	-
	TOTAL	1535	1315	53904	342	192
