# Supplementary material for: An ABCA4 loss-of-function mutation causes a canine form of Stargardt disease
Source: PLoS Genet. 2019 Mar 19;15(3):e1007873. doi: 10.1371/journal.pgen.1007873 (PMC6424408; doi:10.1371/journal.pgen.1007873)
Supplement: S4 Table — (XLSX) [file pgen.1007873.s008.xlsx]

## Sheet: S4_Table
S4 Table. Validation of variants c.4176insC in ABCA4 gene and c.C7244T in USH2A gene by Sanger sequencing.
Clinical status	ABCA4	USH2A	Nr of indv.
Affected	-/-	+/-	7
Affected	-/-	+/+	1
Healthy	+/-	-/-	3
Healthy	+/-	+/-	3
Healthy	+/-	+/+	1
Healthy	+/+	+/+	2
Healthy	+/+	+/-	3
Healthy	+/+	-/-	1
Wild-type allele is indicated with "+" and the variant allele with "-".
