# Supplementary material for: An ABCA4 loss-of-function mutation causes a canine form of Stargardt disease
Source: PLoS Genet. 2019 Mar 19;15(3):e1007873. doi: 10.1371/journal.pgen.1007873 (PMC6424408; doi:10.1371/journal.pgen.1007873)
Supplement: S5 Table — (XLSX) [file pgen.1007873.s009.xlsx]

## Sheet: S5_Table
S5 Table. Canine primer sequences used in the analysis.
Target		PCR primer sequence 5' to 3'
Real-Time qPCR primers
	ABCA4 (exon 2) Frw	ATTCGCTTTGTGGTGGAACT
	ABCA4 (exon 3) Rev	ATTCTCCCGGGGTAGGATTT
	ABCA4 (exon 27) Frw	CAAGCGATTCCACCACACTA
	ABCA4 (exon 28) Rev	TACTGCTGCCCATACATCCA
	ABCA4 (exon 47) Frw	GCACCATTCAGCACCTCAAG
	ABCA4 (exon 48) Rev	GGCTAGGGAAGAGGAGGAGA
Sequencing primers with M13 sequencing tails
	ABCA4 (intron 27-28) Fwr	tgtaaaacgacggccagtCACCCACATTGCCATGTTTA
	ABCA4 (intron 28-29) Rev	caggaaacagctatgaccAACACATGGGGGTGAATGAT
	USH2A (exon 43) Frw	tgtaaaacgacggccagtACAAGTCATGCACAGTGGT
	USH2A (intron 43-44) Rev	caggaaacagctatgaccGGAGACTTAGTAGCGAGGCA
